# Supplementary material for: Sparse activity of identified dentate granule cells during spatial exploration
Source: eLife. 2016 Oct 3;5:e20252. doi: 10.7554/eLife.20252 (PMC5077296; doi:10.7554/eLife.20252)
Supplement: Figure 4—source code 1. — Matlab script to load Figure 4—source data 1, run the logistic regression classification analysis on primary morphological features (Figure 4D), perform the shuffle analysis and run the control analysis with all morphological features. DOI: http://dx.doi.org/10.7554/eLife.20252.008 [file elife-20252-fig4-code1.m]

%% Introduction
%
% Here, we are trying to find out whether morphological features of
% hippocampal granule cells are predictive of whether these cells are
% active or silent.
%
% There are primary anatomical features, mainly the total dendritic length
% of dendrites at a certain branching order, and derived indices that
% combine several primary metrics.
% 
% For the analysis we use the primary measures, because they are easier to
% interpret and the derived metrics are quite correlated with those.
%
% In the beginning, please update the file name below to the location and
% name of the file provided as Figure 4 - Source data.

source = 'Figure_4_SourceData.xlsx';

% Please note that running the shuffle analysis can take a considerable
% amount of time (several hours).

%% Regression analysis
%
% The regression analysis is based on sparse logistic regression with an
% elastic-net penalty. We evaluate multiple sparsity trade-offs via nested
% cross-validation.  For the main analysis, only primary morphological
% parameters are used. Requires statistics toolbox.

[data, ~] = xlsread(source);  

X = zscore(data(:,12:21)); % primary morphological parameters
y = data(:,3) > 0;         % label: silent or active

varnames = {'Total', 'Order 1', 'Order 2', 'Order 3', 'Order 4', ...
            'Order 5', 'Order 6', 'Order 7', '# primary dendrites', ...
            '# dendritic endings', '# spines', 'Branching', 'Complexity',...
            'Soma Location', 'DG Blade'};

N = size(X,1);

% sparsity parameters
alpha = [.05 .1 .5 .9 .95];
A = length(alpha);

% intialize
yhat = NaN(N,A);
w = NaN(size(X,2),N,A);
pc = NaN(A,1);

% fix seed
rng(0);

for a=1:A
    for i=1:N
        disp([a,i])
        idx = setdiff(1:N, i);  % leave-one-out cross validation
        [b,stats] = lassoglm(X(idx,:),y(idx),'binomial','CV',10,'alpha',alpha(a));
        w(:,i,a) = b(:,stats.Index1SE);
        preds = (X*w(:,i,a)) > 0;
        yhat(i,a) = preds(i);
    end
    pc(a) = mean(yhat(:,a)==y);
end

%% Visualization
%
% Plot the mean weights with SEM over cross-validation folds
% This corresponds to Figure 4D of Diamantaki et al.

figure

wm = squeeze(median(w,2));
ws = squeeze(std(w,[],2)/sqrt(N));
wx = bsxfun(@plus,repmat((1:size(X,2))',1,5),-.2:0.1:.2);

errorbar(wx,wm,ws,'.')

xlim([0 11])
ylim([-.5 1.5])

set(gca,'xtick',1:size(X,2))
set(gca,'xticklabel',varnames,'XTickLabelRotation',45)

line([0 11],[0 0],'color','k','linestyle',':')

l = {};
for a=1:length(alpha)
    l{a} = sprintf('\\alpha=%.2f\n',alpha(a));
end
ll = legend(l);
set(ll,'box','off','location','NorthWest')

%% Shuffle analysis
%
% To assess whether the classification performance is significantly better
% than chance, we perform a shuffle analysis on the labels. For each
% iteration, we shuffle the labels and reclassify using the same
% cross-validation procedure as before. The analysis shows that the
% classification performance is very unlikely to have occured by chance
% (P=0.03). Running this analysis takes a long time.

rng(0);

pc_shuffle = NaN(500,1);

for j=1:500
    ys = y(randperm(length(y)));        % randomly assign labels for each run
    yshat = NaN(N,1);
    for i=1:N
        disp([j,i])
        idx = setdiff(1:N, i);
        [b,stats] = lassoglm(X(idx,:),ys(idx),'binomial','CV',10,'alpha',alpha(2));
        ww = b(:,stats.Index1SE);
        preds = (X*ww) > 0;
        yshat(i) = preds(i);
    end
    pc_shuffle(j) = mean(yshat==ys);    
end

mean(pc_shuffle(~isnan(pc_shuffle))>=pc(2))

%% Control analysis
% As a control analysis, we use all morphological parameters, not only
% primary ones. The control shows that derived parameters such as the
% complexity index do not add discriminatory power.

[data, ~] = xlsread(source);

X = zscore(data(:,12:end)); % use all morphological parameters
y = data(:,3) > 0;         % label: silent or active

N = size(X,1);

% sparsity parameters
alpha = [.05 .1 .5 .9 .95];
A = length(alpha);

% intialize
yhat = NaN(N,A);
w = NaN(size(X,2),N,A);
pc_all = NaN(A,1);

% fix seed
rng(0);

for a=1:A
    for i=1:N
        disp([a,i])
        idx = setdiff(1:N, i);  % leave-one-out cross validation
        [b,stats] = lassoglm(X(idx,:),y(idx),'binomial','CV',10,'alpha',alpha(a));
        w(:,i,a) = b(:,stats.Index1SE);
        preds = (X*w(:,i,a)) > 0;
        yhat(i,a) = preds(i);
    end
    pc_all(a) = mean(yhat(:,a)==y);
end

pc_all

%% Visualization of control analysis
%
% Plot the mean weights with SEM over cross-validation folds

wm = squeeze(median(w,2));
ws = squeeze(std(w,[],2)/sqrt(N));
wx = bsxfun(@plus,repmat((1:size(X,2))',1,5),-.2:0.1:.2);

errorbar(wx,wm,ws,'.')

xlim([0 15])
ylim([-.5 1.5])

set(gca,'xtick',1:size(X,2))
set(gca,'xticklabel',varnames,'XTickLabelRotation',45)

line([0 11],[0 0],'color','k','linestyle',':')

l = {};
for a=1:length(alpha)
    l{a} = sprintf('\\alpha=%.2f\n',alpha(a));
end
ll = legend(l);
set(ll,'box','off','location','NorthWest')
